# Supplementary material for: Mapping the Mutual Information Network of Enzymatic Families in the Protein Structure to Unveil Functional Features
Source: PLoS One. 2012 Jul 25;7(7):e41430. doi: 10.1371/journal.pone.0041430 (PMC3405127; doi:10.1371/journal.pone.0041430)
Supplement: Table S1 — OMIM mutations within MI3D clusters. Mutations described by OMIM database in human proteins and their corresponding mutated position in the reference sequence. All mutations but one fall within a catalytic MI3D cluster. (XLS) [file pone.0041430.s014.xls]

## Sheet: Sheet1
OMIM code	Human protein	Pfam domain	Reference sequence	Residue in human	Residue in reference sequence	Mutation	Type of 3D cluster
607608	ASM_HUMAN	PF00149	USHA_ECOLI	P330	Q95	PRO330FS*	Catalytic
602365	Q8WY99_HUMAN	PF00112	CATH_PIG	Q286	Q52	GLN286ARG	Catalytic
602365	Q8WY99_HUMAN	PF00112	CATH_PIG	Q286	Q52	GLN286TER	Catalytic
612222	GALNS_HUMAN	PF00884	ARSA_HUMAN	T312	T286	THR312SER	Catalytic
611542	ARSB_HUMAN	PF00884	ARSA_HUMAN	L72	L31	LEU72GLN	Catalytic
248611	Q9BQL0_HUMAN	PF02779	ODPB_HUMAN	R183	R115	ARG183PRO	No Catalytic
229800	Q53G56_HUMAN	PF00294	RBSK_ECOLI	A43	G41	ALA43THR	Catalytic
164757	Q9UDP8_HUMAN	PF00069	PHKG1_RABIT	G534	K90	GLY534ARG	Catalytic
164757	Q9UDP8_HUMAN	PF00069	PHKG1_RABIT	D594	D149	ASP594GLY	Catalytic
602216	STK11_HUMAN	PF00069	PHKG1_RABIT	D194	D149	ASP194TYR	Catalytic
600799	BMPR2_HUMAN	PF00069	PHKG1_RABIT	C347	I145	CYS347TYR	Catalytic
